# Supplementary material for: Automated group assignment in large phylogenetic trees using GRUNT: GRouping, Ungrouping, Naming Tool
Source: BMC Bioinformatics. 2007 Oct 18;8:402. doi: 10.1186/1471-2105-8-402 (PMC2228325; doi:10.1186/1471-2105-8-402)
Supplement: Additional file 2 — sample XML file. an example of an XML file that is used as the input tree file for the grouping and ungrouping functions in GRUNT [file 1471-2105-8-402-S2.zip]

Archive with 2 entries (2 files):
- refs.MYD
- refs.FRM
