# Supplementary material for: Automated group assignment in large phylogenetic trees using GRUNT: GRouping, Ungrouping, Naming Tool
Source: BMC Bioinformatics. 2007 Oct 18;8:402. doi: 10.1186/1471-2105-8-402 (PMC2228325; doi:10.1186/1471-2105-8-402)
Supplement: Additional file 3 — GRUNT forbidden words and characters. an example text file of words and (toxic) characters that are removed from consideration when naming new groups by the GRUNT grouping function [file 1471-2105-8-402-S3.addi]

# This file contains words that groupnames cannot include 
# All words are separated with new line. 
# Currently added are:

environmental sample
unclassified
uncultured
unidentified
cluster
isolate
et al
:BEGIN:NUM:

# There is also a set of toxic characters that groupnames cannot
# have. These are also used in -addG option as opposed to the 
# forbidden patterns. Defined them here (no separator between!):

TOXIC: "'()/\<>+^$%#@!&
